# Supplementary material for: Oral Epithelial Cells Distinguish between Candida Species with High or Low Pathogenic Potential through MicroRNA Regulation
Source: mSystems. 2021 May 11;6(3):e00163-21. doi: 10.1128/mSystems.00163-21 (PMC8125073; doi:10.1128/mSystems.00163-21)
Supplement: TABLE S5 [file mSystems.00163-21-st005.xlsx]

## Sheet: KEGG
KEGG analysis results of C. albicans MOI 11 stimulus after 6 hours.
ID	Description	GeneRatio	BgRatio	pvalue	p.adjust	qvalue	geneID	Count
hsa04060	Cytokine-cytokine receptor interaction	0.0998363	0.0244951	1.49669e-24	4.41522e-22	3.62356e-22	CXCL8/CXCL1/IL6/CCL20/CXCL3/CXCL2/CXCL5/TNF/CXCL6/LIF/CSF2/IL36G/CSF3/IL1B/CCL2/INHBB/IL1A/LTB/BMP2/IL24/ACVR1C/INHBA/IL13RA2/IL7R/TNFRSF9/CXCL11/RELT/IL1RAP/IL1RL1/IL11/IFNGR2/IL1RN/IFNGR1/TNFRSF10A/IL27RA/TGFB2/IFNAR2/OSMR/TGFBR1/IL6ST/IL32/GDF9/INHBE/IFNLR1/BMP8B/IFNE/IFNA1/TNFRSF14/BMPR1B/IL17RE/ACKR4/IL11RA/TNFRSF11A/BMP4/IL21R/ACKR3/TNFRSF21/CXCL14/AMH/CCR10/GDF6	61
hsa04668	TNF signaling pathway	0.0556465	0.0185116	1.08574e-09	8.00737e-08	6.57161e-08	CXCL1/IL6/CCL20/CXCL3/CXCL2/CXCL5/TNF/ICAM1/CXCL6/LIF/CSF2/TNFAIP3/BIRC3/PTGS2/IL1B/CCL2/MAP3K8/SOCS3/NFKBIA/EDN1/BCL3/NFKB1/TRAF1/JUN/FOS/MAP2K1/CEBPB/BIRC2/CREB5/RIPK3/CREB3L1/CASP10/PIK3R3/MAP2K6	34
hsa04380	Osteoclast differentiation	0.0441899	0.0175767	3.31279e-06	0.000122159	0.000100256	TNF/IL1B/FOSB/IL1A/RELB/FOSL1/SOCS3/NFKBIA/NFKB2/NFKB1/NFATC2/JUN/FOS/FOSL2/MAP2K1/IFNGR2/IFNGR1/PPP3CC/GAB2/TGFB2/IFNAR2/TGFBR1/OSCAR/TNFRSF11A/LILRB3/PIK3R3/MAP2K6	27
hsa05164	Influenza A	0.0441899	0.0228123	0.000468566	0.00727511	0.00597065	CXCL8/IL6/TNF/ICAM1/IL1B/CCL2/IL1A/SOCS3/NFKBIA/NFKB1/MAP2K1/CDK6/IFNGR2/IFNGR1/TNFRSF10A/BID/DDX58/IFNAR2/NFKBIB/IFNA1/MX1/HLA-DMB/HLA-DPB1/RNASEL/OAS2/NLRX1/PIK3R3	27
hsa05323	Rheumatoid arthritis	0.0425532	0.0114061	4.79987e-10	4.71987e-08	3.87358e-08	CXCL8/CXCL1/IL6/CCL20/CXCL3/CXCL2/CXCL5/TNF/ICAM1/CXCL6/CSF2/IL1B/CCL2/TLR2/IL1A/LTB/VEGFA/JUN/FOS/IL11/MMP1/TGFB2/ATP6V1C2/TNFRSF11A/HLA-DMB/HLA-DPB1	26
hsa04657	IL-17 signaling pathway	0.0425532	0.013463	3.17849e-08	1.87531e-06	1.53906e-06	CXCL8/CXCL1/IL6/CCL20/CXCL3/CXCL2/CXCL5/TNF/CXCL6/CSF2/TNFAIP3/CSF3/PTGS2/IL1B/CCL2/FOSB/FOSL1/NFKBIA/NFKB1/JUN/FOS/CEBPB/MMP1/MMP13/IL17RE/MAPK15	26
hsa04630	JAK-STAT signaling pathway	0.0425532	0.0188856	4.26275e-05	0.00104793	0.000860028	IL6/LIF/CSF2/CSF3/IL24/SOCS3/IL13RA2/IL7R/PDGFRA/IL11/IFNGR2/IFNGR1/IL27RA/PIM1/BCL2/IFNAR2/OSMR/MCL1/IL6ST/IFNLR1/PDGFRB/IFNE/IFNA1/IL11RA/IL21R/PIK3R3	26
hsa04080	Neuroactive ligand-receptor interaction	0.0409165	0.0155198	2.97179e-06	0.000122159	0.000100256	GRIK1/ADM/EDN1/APLN/BDKRB1/TACR2/S1PR3/HRH1/FPR1/GRIN3A/S1PR5/LTB4R/HTR1D/PTGER2/LTB4R2/C5AR1/GABRQ/F2RL2/TBXA2R/GABRE/OPRL1/GABBR2/MC1R/P2RX6/ADORA1	25
hsa04064	NF-kappa B signaling pathway	0.0392799	0.0153328	8.15348e-06	0.000266647	0.000218836	CXCL8/CXCL1/CXCL3/CXCL2/TNF/ICAM1/TNFAIP3/BIRC3/PTGS2/IL1B/BCL2A1/LTB/RELB/NFKBIA/NFKB2/NFKB1/TRAF1/LYN/BIRC2/BCL2/DDX58/PIDD1/TNFRSF11A/PRKCQ	24
hsa04659	Th17 cell differentiation	0.0360065	0.013463	9.03887e-06	0.000266647	0.000218836	IL6/IL1B/NFKBIA/NFKBIE/NFKB1/NFATC2/IL1RAP/JUN/FOS/RORA/IFNGR2/IFNGR1/PPP3CC/IL27RA/TGFBR1/NFKBIB/IL6ST/HLA-DMB/HLA-DPB1/PRKCQ/IL21R/GATA3	22
hsa04933	AGE-RAGE signaling pathway in diabetic complications	0.0360065	0.0162678	0.000217206	0.00427173	0.00350579	CXCL8/IL6/TNF/ICAM1/IL1B/CCL2/IL1A/VEGFA/EDN1/NFKB1/JUN/F3/TGFB2/PIM1/BCL2/THBD/TGFBR1/COL3A1/PLCD4/AGER/FOXO1/PIK3R3	22
hsa04061	Viral protein interaction with cytokine and cytokine receptor	0.0310966	0.00617053	1.68243e-10	2.48158e-08	2.03662e-08	CXCL8/CXCL1/IL6/CCL20/CXCL3/CXCL2/CXCL5/TNF/CXCL6/CCL2/IL24/CXCL11/TNFRSF10A/IL6ST/TNFRSF14/ACKR4/ACKR3/CXCL14/CCR10	19
hsa04620	Toll-like receptor signaling pathway	0.0310966	0.013463	0.000321466	0.00526846	0.00432381	CXCL8/IL6/TNF/IL1B/TLR2/MAP3K8/NFKBIA/NFKB1/CXCL11/JUN/FOS/MAP2K1/IFNAR2/IFNA1/IRF5/TLR1/TLR5/PIK3R3/MAP2K6	19
hsa04658	Th1 and Th2 cell differentiation	0.0278232	0.0112191	0.000263202	0.00456733	0.00374839	NFKBIA/NFKBIE/NFKB1/NFATC2/JUN/FOS/IFNGR2/RUNX3/DLL1/IFNGR1/PPP3CC/NFKBIB/HLA-DMB/HLA-DPB1/PRKCQ/MAML3/GATA3	17
hsa05321	Inflammatory bowel disease	0.0261866	0.0065445	3.50368e-07	1.72264e-05	1.41376e-05	IL6/TNF/IL1B/TLR2/IL1A/NFKB1/JUN/RORA/IFNGR2/IFNGR1/TGFB2/HLA-DMB/HLA-DPB1/IL21R/TLR5/GATA3	16
hsa05134	Legionellosis	0.0261866	0.00972326	0.00013789	0.00290554	0.00238456	CXCL8/CXCL1/IL6/CXCL3/CXCL2/TNF/IL1B/TLR2/NFKBIA/NFKB2/BNIP3/NFKB1/NAIP/HSPA2/TLR5/HSPA1L	16
hsa05140	Leishmaniasis	0.0245499	0.0091623	0.000236803	0.00436606	0.0035832	TNF/PTGS2/IL1B/TLR2/IL1A/NFKBIA/NFKB1/JUN/FOS/IFNGR2/IFNGR1/TGFB2/NFKBIB/HLA-DMB/HLA-DPB1	15
hsa05144	Malaria	0.0212766	0.00579656	1.45014e-05	0.000388902	0.00031917	CXCL8/IL6/TNF/ICAM1/CSF3/IL1B/CCL2/TLR2/SDC2/TGFB2/MET/ACKR1/THBS4	13
hsa04640	Hematopoietic cell lineage	0.0212766	0.0078534	0.000543978	0.00802368	0.006585	IL6/TNF/CSF2/CSF3/IL1B/IL1A/CD55/IL7R/IL11/IL11RA/HLA-DMB/HLA-DPB1/GP1BA	13
hsa05150	Staphylococcus aureus infection	0.0180033	0.0052356	0.000136517	0.00290554	0.00238456	ICAM1/CFB/KRT16/FPR1/SELPLG/KRT19/C5AR1/HLA-DMB/HLA-DPB1/MASP2/KRT15	11

## Sheet: GO
GO term analysis results of C. albicans MOI 11 stimulus after 6 hours.
ONTOLOGY	ID	Description	GeneRatio	BgRatio	pvalue	p.adjust	qvalue	geneID	Count
MF	GO:0038023	signaling receptor activity	0.0866084	0.0395047	1.85652e-17	5.0683e-15	4.69667e-15	HCAR3/ICAM1/HCAR2/NR4A2/TLR2/NR4A1/GPR146/NR4A3/GPRC5D/GRIK1/FZD8/MRGPRX4/ACVR1C/IL13RA2/IL7R/TNFRSF9/PLAUR/BDKRB1/TACR2/EBI3/GPR3/SDC4/VLDLR/MRGPRX3/IL1RAP/DDR2/GPRC5A/S1PR3/TREM1/PDGFRA/EPHA2/IL1RL1/RORA/PAQR5/GPR157/NR1D1/IFNGR2/HRH1/GLRA4/ITGB8/NKX3-1/F3/IFNGR1/TNFRSF10A/JMJD6/CRLF1/IL27RA/NPC1/MET/KLRC3/THBD/IFNAR2/OSMR/TGFBR1/IL6ST/ANTXR2/FZD7/SORT1/CELSR3/ADGRF3/ADGRF4/NR1H3/OR10A6/KDR/FPR…	119
MF	GO:0060089	molecular transducer activity	0.0866084	0.0395047	1.85652e-17	5.0683e-15	4.69667e-15	HCAR3/ICAM1/HCAR2/NR4A2/TLR2/NR4A1/GPR146/NR4A3/GPRC5D/GRIK1/FZD8/MRGPRX4/ACVR1C/IL13RA2/IL7R/TNFRSF9/PLAUR/BDKRB1/TACR2/EBI3/GPR3/SDC4/VLDLR/MRGPRX3/IL1RAP/DDR2/GPRC5A/S1PR3/TREM1/PDGFRA/EPHA2/IL1RL1/RORA/PAQR5/GPR157/NR1D1/IFNGR2/HRH1/GLRA4/ITGB8/NKX3-1/F3/IFNGR1/TNFRSF10A/JMJD6/CRLF1/IL27RA/NPC1/MET/KLRC3/THBD/IFNAR2/OSMR/TGFBR1/IL6ST/ANTXR2/FZD7/SORT1/CELSR3/ADGRF3/ADGRF4/NR1H3/OR10A6/KDR/FPR…	119
MF	GO:0004888	transmembrane signaling receptor activity	0.0742358	0.0295654	1.5169e-19	1.24234e-16	1.15125e-16	HCAR3/ICAM1/HCAR2/GPR146/GPRC5D/GRIK1/FZD8/MRGPRX4/ACVR1C/IL13RA2/IL7R/BDKRB1/TACR2/EBI3/GPR3/VLDLR/MRGPRX3/IL1RAP/DDR2/GPRC5A/S1PR3/PDGFRA/EPHA2/IL1RL1/GPR157/IFNGR2/HRH1/GLRA4/F3/IFNGR1/TNFRSF10A/CRLF1/IL27RA/NPC1/MET/KLRC3/THBD/IFNAR2/OSMR/TGFBR1/IL6ST/ANTXR2/FZD7/SORT1/CELSR3/ADGRF3/ADGRF4/OR10A6/KDR/FPR1/IFNLR1/PDGFRB/LGR6/GRIN3A/OSCAR/S1PR5/ABCA7/LTB4R/SPHK2/PTPRH/TNFRSF14/BMPR1B/HTR1D/IL17…	102
BP	GO:0006954	inflammatory response	0.0721049	0.0346821	3.71387e-13	9.2531e-10	7.92813e-10	CXCL8/CXCL1/IL6/CCL20/CXCL3/CXCL2/CXCL5/TNF/ICAM1/CXCL6/TNFAIP3/PTX3/IL36G/BIRC3/SLC7A2/TNIP3/PTGS2/IL1B/CCL2/TNFAIP6/NFKBIZ/TLR2/IRAK2/IL1A/BMP2/RELB/ADM/SOCS3/NFKBIA/TNIP1/ZC3H12A/VNN1/NFKB1/NAMPT/CXCL11/ETS1/BDKRB1/IL1RAP/S1PR3/JUN/TREM1/FOS/HDAC9/ADAM8/C2CD4A/EPHA2/IL1RL1/RORA/NR1D1/CEBPB/MFHAS1/IL1RN/PTGES/HRH1/LYN/F3/IFNGR1/RIPK2/MGLL/BIRC2/MMP25/OSMR/IL6ST/SBNO2/NFKBID/KDM6B/ADCY7/NR1H3/KR…	99
BP	GO:0007186	G protein-coupled receptor signaling pathway	0.0691916	0.0343421	7.9239e-12	7.89696e-09	6.76617e-09	CXCL8/CXCL1/CCL20/CXCL3/CXCL2/HCAR3/CXCL5/CXCL6/HCAR2/CCL2/GPR146/GPRC5D/FZD8/ADM/MRGPRX4/EREG/PDE4B/EDN1/APLN/CXCL11/BDKRB1/TACR2/GPR3/MRGPRX3/GPRC5A/S1PR3/PTHLH/GPR157/HRH1/GLRA4/AREG/AKAP12/MCF2/MGLL/GNA15/MET/FZD7/SORT1/ADCY7/RAPGEFL1/CELSR3/ADGRF3/ADGRF4/OR10A6/FPR1/USP20/PDGFRB/ARHGEF6/LGR6/ARHGEF9/S1PR5/OBSCN/LTB4R/SPHK2/ARHGEF25/PDE8B/ARHGEF4/HTR1D/ACKR4/ACKR1/DAGLA/PTGER2/IQGAP2/GNG2/ADG…	95
BP	GO:0009617	response to bacterium	0.0648216	0.0289867	7.13707e-14	3.5564e-10	3.04715e-10	CXCL8/CXCL1/IL6/CCL20/CXCL3/CXCL2/CXCL5/TNF/ICAM1/CXCL6/CSF2/TNFAIP3/IL36G/CSF3/TNIP3/PTGS2/IL1B/CCL2/TLR2/CLDN1/IRAK2/BMP2/IL24/CD55/ADM/NFKBIA/DMBT1/NFKB2/ZC3H12A/BNIP3/PDE4B/EDN1/BCL3/NFKB1/CXCL11/TRIB1/BDKRB1/IRAK3/ARG2/JUN/FOS/ANKRD1/EPHA2/GCH1/CYP27B1/NOCT/NR1D1/CEBPB/IL1RN/PTGES/LYN/AKAP12/PELI1/TENT5A/IL27RA/RIPK2/THBD/KMO/NFKBIB/SBNO2/SPON2/NR1H3/H2BC6/IFI44/PLA2G6/IFNE/LYG1/ADAMTS13/VIL…	89
MF	GO:0030545	receptor regulator activity	0.0487627	0.0179414	4.37789e-15	5.12213e-13	4.74655e-13	CXCL8/CXCL1/IL6/CCL20/CXCL3/CXCL2/STC1/CXCL5/TNF/CXCL6/LIF/CSF2/IL36G/CSF3/IL1B/HBEGF/CCL2/INHBB/IL1A/LTB/BMP2/IL24/STC2/ADM/PGF/INHBA/VEGFA/EREG/EDN1/APLN/NAMPT/CXCL11/OSGIN1/FST/TGFA/EBI3/PTHLH/IL11/SEMA3D/IL1RN/AREG/CRLF1/TGFB2/FGF5/BDNF/CMTM7/IL32/MTRNR2L8/SEMA6D/GDF9/SEMA4G/INHBE/BMP8B/IFNE/NRG4/IFNA1/ERFE/THBS4/BMP4/NTF4/CXCL14/SEMA3G/CGB2/AMH/FLRT3/GDF6/WNT9A	67
BP	GO:0002237	response to molecule of bacterial origin	0.0473416	0.0188711	7.05469e-13	9.59851e-10	8.22408e-10	CXCL8/CXCL1/IL6/CXCL3/CXCL2/CXCL5/TNF/ICAM1/CXCL6/CSF2/TNFAIP3/IL36G/CSF3/TNIP3/PTGS2/IL1B/CCL2/TLR2/CLDN1/IRAK2/IL24/CD55/ADM/NFKBIA/NFKB2/ZC3H12A/PDE4B/EDN1/NFKB1/CXCL11/TRIB1/BDKRB1/IRAK3/JUN/FOS/ANKRD1/GCH1/CYP27B1/NOCT/NR1D1/CEBPB/IL1RN/PTGES/LYN/AKAP12/PELI1/RIPK2/THBD/KMO/NFKBIB/SBNO2/SPON2/NR1H3/ADAMTS13/PTGER2/PLSCR3/TNFRSF11A/C5AR1/TRIM6/TBXA2R/ALPL/IRF5/PTPN22/TLR1/TIMP4	65
MF	GO:0048018	receptor ligand activity	0.0473071	0.0164252	4.67693e-16	9.57601e-14	8.87385e-14	CXCL8/CXCL1/IL6/CCL20/CXCL3/CXCL2/STC1/CXCL5/TNF/CXCL6/LIF/CSF2/IL36G/CSF3/IL1B/HBEGF/CCL2/INHBB/IL1A/LTB/BMP2/IL24/STC2/ADM/PGF/INHBA/VEGFA/EREG/EDN1/APLN/NAMPT/CXCL11/OSGIN1/TGFA/EBI3/PTHLH/IL11/SEMA3D/IL1RN/AREG/CRLF1/TGFB2/FGF5/BDNF/CMTM7/IL32/SEMA6D/GDF9/SEMA4G/INHBE/BMP8B/IFNE/NRG4/IFNA1/ERFE/THBS4/BMP4/NTF4/CXCL14/SEMA3G/CGB2/AMH/FLRT3/GDF6/WNT9A	65
MF	GO:0030546	signaling receptor activator activity	0.0473071	0.0167621	1.4496e-15	2.0134e-13	1.86577e-13	CXCL8/CXCL1/IL6/CCL20/CXCL3/CXCL2/STC1/CXCL5/TNF/CXCL6/LIF/CSF2/IL36G/CSF3/IL1B/HBEGF/CCL2/INHBB/IL1A/LTB/BMP2/IL24/STC2/ADM/PGF/INHBA/VEGFA/EREG/EDN1/APLN/NAMPT/CXCL11/OSGIN1/TGFA/EBI3/PTHLH/IL11/SEMA3D/IL1RN/AREG/CRLF1/TGFB2/FGF5/BDNF/CMTM7/IL32/SEMA6D/GDF9/SEMA4G/INHBE/BMP8B/IFNE/NRG4/IFNA1/ERFE/THBS4/BMP4/NTF4/CXCL14/SEMA3G/CGB2/AMH/FLRT3/GDF6/WNT9A	65
BP	GO:0032496	response to lipopolysaccharide	0.0458849	0.0180211	7.70501e-13	9.59851e-10	8.22408e-10	CXCL8/CXCL1/IL6/CXCL3/CXCL2/CXCL5/TNF/ICAM1/CXCL6/CSF2/TNFAIP3/IL36G/CSF3/TNIP3/PTGS2/IL1B/CCL2/TLR2/CLDN1/IRAK2/IL24/CD55/ADM/NFKBIA/NFKB2/ZC3H12A/PDE4B/EDN1/NFKB1/CXCL11/TRIB1/BDKRB1/IRAK3/JUN/FOS/ANKRD1/GCH1/CYP27B1/NOCT/NR1D1/CEBPB/IL1RN/PTGES/LYN/AKAP12/PELI1/RIPK2/THBD/KMO/NFKBIB/SBNO2/SPON2/NR1H3/ADAMTS13/PTGER2/PLSCR3/TNFRSF11A/C5AR1/TRIM6/TBXA2R/ALPL/PTPN22/TIMP4	63
MF	GO:0004930	G protein-coupled receptor activity	0.0363901	0.0122978	3.6392e-13	3.72563e-11	3.45246e-11	HCAR3/HCAR2/GPR146/GPRC5D/FZD8/MRGPRX4/BDKRB1/TACR2/GPR3/MRGPRX3/GPRC5A/S1PR3/GPR157/HRH1/FZD7/CELSR3/ADGRF3/ADGRF4/OR10A6/FPR1/PDGFRB/S1PR5/LTB4R/SPHK2/HTR1D/ACKR4/ACKR1/PTGER2/ADGRA2/ADGRG1/GPR19/LTB4R2/C5AR1/TAS2R5/GPR160/F2RL2/OR2A7/TBXA2R/NPR3/ACKR3/OPRL1/GABBR2/VN1R1/OR2A4/GPR173/CCR10/SMO/GP1BA/MC1R/ADORA1	50
MF	GO:0005126	cytokine receptor binding	0.0349345	0.0133929	1.73647e-10	1.58019e-08	1.46432e-08	CXCL8/CXCL1/IL6/CCL20/CXCL3/CXCL2/CXCL5/TNF/CXCL6/LIF/CSF2/IL36G/CSF3/IL1B/CCL2/INHBB/IL1A/LTB/BMP2/PGF/INHBA/VEGFA/CXCL11/EBI3/TRAF1/IL1RAP/IL11/IL1RN/CRLF1/BID/TGFB2/SNX25/SPRED1/TGFBR1/IL6ST/GDF9/INHBE/BMP8B/PIDD1/IFNE/IFNA1/BMP4/CXCL14/AMH/RASL11B/GDF6/TLR5/GATA3	48
BP	GO:0071216	cellular response to biotic stimulus	0.0335033	0.0134308	2.03244e-09	1.26596e-06	1.08468e-06	CXCL8/CXCL1/IL6/CXCL3/CXCL2/CXCL5/TNF/ICAM1/CXCL6/CSF2/TNFAIP3/IL36G/CSF3/TNIP3/IL1B/CCL2/TLR2/IRAK2/IL24/CD55/NFKBIA/ZC3H12A/PDE4B/NFKB1/CXCL11/TRIB1/ANKRD1/NR1D1/CEBPB/IL1RN/LYN/RIPK2/KMO/NFKBIB/SBNO2/SPON2/NR1H3/IGFBPL1/EME1/ADAMTS13/PLSCR3/SLX4/TBXA2R/PTPN22/TLR1/TXNIP	46
BP	GO:0071219	cellular response to molecule of bacterial origin	0.0305899	0.0115607	1.43108e-09	1.01872e-06	8.72849e-07	CXCL8/CXCL1/IL6/CXCL3/CXCL2/CXCL5/TNF/ICAM1/CXCL6/CSF2/TNFAIP3/IL36G/CSF3/TNIP3/IL1B/CCL2/TLR2/IRAK2/IL24/CD55/NFKBIA/ZC3H12A/PDE4B/NFKB1/CXCL11/TRIB1/ANKRD1/NR1D1/CEBPB/IL1RN/LYN/RIPK2/KMO/NFKBIB/SBNO2/SPON2/NR1H3/ADAMTS13/PLSCR3/TBXA2R/PTPN22/TLR1	42
BP	GO:0071222	cellular response to lipopolysaccharide	0.0298616	0.0110507	1.10914e-09	9.21143e-07	7.89243e-07	CXCL8/CXCL1/IL6/CXCL3/CXCL2/CXCL5/TNF/ICAM1/CXCL6/CSF2/TNFAIP3/IL36G/CSF3/TNIP3/IL1B/CCL2/TLR2/IRAK2/IL24/CD55/NFKBIA/ZC3H12A/PDE4B/NFKB1/CXCL11/TRIB1/ANKRD1/NR1D1/CEBPB/IL1RN/LYN/RIPK2/KMO/NFKBIB/SBNO2/SPON2/NR1H3/ADAMTS13/PLSCR3/TBXA2R/PTPN22	41
MF	GO:0005125	cytokine activity	0.0298399	0.00774933	1.47502e-15	2.0134e-13	1.86577e-13	CXCL8/CXCL1/IL6/CCL20/CXCL3/CXCL2/CXCL5/TNF/CXCL6/LIF/CSF2/IL36G/CSF3/IL1B/CCL2/INHBB/IL1A/LTB/BMP2/IL24/INHBA/VEGFA/EDN1/NAMPT/CXCL11/EBI3/IL11/IL1RN/AREG/CRLF1/TGFB2/CMTM7/IL32/GDF9/INHBE/BMP8B/IFNE/IFNA1/BMP4/CXCL14/GDF6	41
BP	GO:0006959	humoral immune response	0.024035	0.00816049	4.12981e-09	1.8708e-06	1.60292e-06	CXCL8/CXCL1/IL6/CXCL3/CXCL2/CXCL5/TNF/CXCL6/IL1B/CCL2/CD55/CD83/DMBT1/BCL3/CXCL11/CFB/EBI3/TREM1/PI3/BCL2/SUSD4/SPON2/H2BC6/PLA2G6/IFNE/IFNA1/SPINK5/C5AR1/RGCC/TNFRSF21/H2BC8/MASP2/GATA3	33
BP	GO:1990868	response to chemokine	0.0138383	0.00314519	3.71312e-09	1.85025e-06	1.58531e-06	CXCL8/CXCL1/CCL20/CXCL3/CXCL2/CXCL5/CXCL6/CCL2/DUSP1/ZC3H12A/EDN1/CXCL11/LOX/LRCH1/ACKR4/ACKR1/DOCK8/ACKR3/CCR10	19
BP	GO:1990869	cellular response to chemokine	0.0138383	0.00314519	3.71312e-09	1.85025e-06	1.58531e-06	CXCL8/CXCL1/CCL20/CXCL3/CXCL2/CXCL5/CXCL6/CCL2/DUSP1/ZC3H12A/EDN1/CXCL11/LOX/LRCH1/ACKR4/ACKR1/DOCK8/ACKR3/CCR10	19
